# Supplementary material for: Comparison of Post-Transplantation Lymphoproliferative Disorder Risk and Prognostic Factors between Kidney and Liver Transplant Recipients
Source: Cancers (Basel). 2022 Apr 13;14(8):1953. doi: 10.3390/cancers14081953 (PMC9024969; doi:10.3390/cancers14081953)
Supplement: Supplementary file 1 [file cancers-14-01953-s001.zip]

Archive with 2 entries (2 files):
- Supplement Table S1.pdf
- Supplement Table S2.pdf
